# Supplementary material for: Effect of Insecticides Imidacloprid and Alpha-Cypermethrin on the Development of Pea (Pisum sativum L.) Nodules
Source: Plants (Basel). 2024 Dec 7;13(23):3439. doi: 10.3390/plants13233439 (PMC11644560; doi:10.3390/plants13233439)
Supplement: Supplementary file 1 [file plants-13-03439-s001.zip]

Archive with 1 entries (1 files):
- plants-3335741-supplementary.pdf
